# Supplementary material for: An automated do-it-yourself system for dynamic stem cell and organoid culture in standard multi-well plates
Source: Cell Rep Methods. 2022 Jul 1;2(7):100244. doi: 10.1016/j.crmeth.2022.100244 (PMC9308133; doi:10.1016/j.crmeth.2022.100244)
Supplement: Data S1. Movies showing time-lapse acquisitions (DIA images) of 192-h-old gastruloids, generated from SBr reporter ESCs and cultured in Gri3D hydrogel microwell arrays, following time-varying Chiron stimulation (20, 24, 28, 32 h) on the ACCP (from 48 h after aggregate assembly), related to Figure 3 — Time resolution, 500 ms. Scale bar, 250 μm. [file mmc2.zip]

Archive with 9 entries (8 files):
- Supplementary Data S1/
- Supplementary Data S1/32h.avi
- __MACOSX/Supplementary Data S1/._32h.avi
- Supplementary Data S1/24h.avi
- __MACOSX/Supplementary Data S1/._24h.avi
- Supplementary Data S1/28h.avi
- __MACOSX/Supplementary Data S1/._28h.avi
- Supplementary Data S1/20h.avi
- __MACOSX/Supplementary Data S1/._20h.avi
